# Supplementary material for: Nicotine-mediated therapy for Parkinson’s disease in transgenic Caenorhabditis elegans model
Source: Front Aging Neurosci. 2024 May 15;16:1358141. doi: 10.3389/fnagi.2024.1358141 (PMC11135287; doi:10.3389/fnagi.2024.1358141)
Supplement: Supplementary file 1 [file Table_1.XLSX]

## Sheet: NILE RED
NILE RED
	CONTROL	100	150	200		N2
	15.03	16.03	20.031	22.31		26.931
	15.93	16.006	20.891	22.81		27.853
	15.951	16.432	21.061	22.071		29.492
	16.02	17.071	21.053	21.042		29.0422
	15.001	16.938	20.468	22.426		30.746
	15.31	17.312	20.039	23.951		31.635
	15.951	16.931	21.053	22.971		32.371
	16.062	16.061	20.991	22.961		31.855
	15.158	16.071	20.489	22.893		32.961
	14.951	17.031	21.061	23.067		31.741
	16.808	17.234	20.391	22.969		32.175
	15.315	16.012	20.752	22.841		31.391
	15.181	16.063	21.06	23.961		32.815
	15.22	16.161	20.93	22.891		31.891
	15.061	15.412	21.576	22.941		32.963
	15.671	16	20.731	23		30.471
	15.081	15.963	20.481	23.781		32.731
	15.073	17.531	20.702	22.97		31.935
	15.112	16.073	21.466	23.61		32.361
	15.061	17.731	20.011	22.42		30.741
	14.991	16.631	20.421	23		32.004
	15.01	16.211	20.059	22.8		31.842
	15.771	16.163	20.671	22.951		32.371
	15.061	17.031	21	22.781		31.681
	15.701	16.03	20.531	23.71		30.481
	15.071	16.11	21.061	22.91		32.837
	15.91	16.31	20.31	22.81		33.725						N2	31.4873	1.54267
	15.61	17.51	21.001	23.61		32.603						OW13	15.4311	0.462443
AVERAGE	15.4311	16.5021	20.7247	22.9449		31.4873			N=30			100	16.5021	0.59708
STDEV	0.462443	0.59708	0.411287	0.587717		1.54267						150	20.7247	0.411287
	-0.509925	0.0648986	0.255422	0.32747		0.509925						200	22.9449	0.587717

## Sheet: Dopamine content
Dopamine content in pg/mg
		C	6-OHDA	100	150	200
		0.599	0.182	0.314	0.36	0.555
		0.633	0.301	0.309	0.4	0.52
		0.612	0.202	0.242	0.478	0.537				0	0.614667	0.0171561
	ave	0.614667	0.228333	0.288333	0.412667	0.537333				6-OHDA	0.228333	0.0637207
	stdev	0.0171561	0.0637207	0.0402036	0.0600111	0.0175024				100	0.288333	0.0402036
			-0.628525	0.208092	0.446688	0.575062				150	0.412667	0.0600111
										200	0.537333	0.0175024

## Sheet: ROS
ROS,H2DF
	CONTROL	o	100	150	200	B
		0	100	150	200	B
		0.341	0.222	0.113	0.108	0.039
		0.334	0.203	0.134	0.093	0.034
		0.324	0.234	0.123	0.111	0.032
	ave	0.333	0.219667	0.123333	0.104	0.035
		0.008544	0.0156312	0.010504	0.00964365	0.00360555			Blank	0.035	0.00360555
									Control	0.333	0.008544
			0.34034	0.62963	0.687688	0.894895			100	0.219667	0.0156312
				decrease as compared to control OW13					150	0.123333	0.010504
									200	0.104	0.00964365

## Sheet: THERMOTOLERANCE
THERMOTOLERANCE	C(LIVE)	DEAD	100(LIVE)	DEAD	150(LIVE)	DEAD	200(LIVE)	DEAD		C(LIVE)	DEAD	100(LIVE)	DEAD	150(LIVE)	DEAD	200(LIVE)	DEAD
After 1st hr	29	11	30	10	31	9	33	7	After 2nd h	20	20	21	19	23	17	31	9
	19	21	21	19	23	17	25	15		17	23	19	21	25	15	25	15
	10	30	12	25	15	25	16	24		13	26	11	29	16	24	17	23
After 3rd hr	18	22	23	17	20	20	22	19
	11	29	18	22	15	25	24	16
	8	32	11	29	19	21	15	25
NO,OF LIVE WORMS	c	100	150	200							mean	stdev
after 1st h	29	30	31	33						Control	16.1111	6.08175
	19	21	23	25						100	18.4444	5.96492
	10	12	15	16						150	20.7778	5.00617
after 2nd h	20	21	23	31						200	23.1111	5.9897
	17	19	25	25
	13	11	16	17
after 3rd hr	18	23	20	22
	11	18	15	24
	8	11	19	15
ave	16.1111	18.4444	20.7778	23.1111
stdev	6.08175	5.96492	5.00617	5.9897
		0.126506	0.224599	0.302885	LIFE INCREASE AS COMPARED TO CONTROL OW13

## Sheet: OXIDATIVE STRESS BY JUGLONE
OXIDATIVE STRESS BY USING JUGLONE	0	100	150	200
	17	19	23	24
	16	18	22	23
	17	19	23	24
ave	16.6667	18.6667	22.6667	23.6667
stdev	0.57735	0.57735	0.57735	0.57735
		0.107143	0.264706	0.295775								Control	16.6667	0.57735
					LIFE INCREASED JUGLONE BZ555							100	18.6667	0.57735
												150	22.6667	0.57735
					Cont, means bz555 treated with juglone only							200	23.6667	0.57735

## Sheet: FSB ASSAY
	FSB	C with (OP50)	C without(OP50)	6-OHDA with(OP50)	6-OHDA without(OP50)	100 WITH(OP50)	100 WITHOUT(OP50)	150 WITH(OP50)	150 WITHOUT(OP50)	200 WITH(OP50)	200 WITHOUT(OP50)
		3	9	10	12	7	11	6	11	4	10
		4	10	10	11	6	12	4	12	5	11			C	3
		4	10	11	12	8	13	6	12	5	10			6-OHDA	10.1818
		3	12	11	11	7	10	6	10	4	10			100	8.09091
		2	11	9	12	8	12	7	10	5	11			150	6.09091
		3	10	10	11	9	12	6	11	6	10			200	5.09091
		2	11	10	10	8	10	7	10	5	12
		3	10	10	11	10	10	5	12	7	13
		2	9	11	10	9	11	6	11	5	11
		4	11	10	12	9	9	8	12	5	10
		3	10	10	11	8	10	6	10	5	12
	AVE	3	10.2727	10.1818	11.1818	8.09091	10.9091	6.09091	11	5.09091	10.9091
	STDEV	0.816497	0.843274	0.632456	0.737865	1.13529	1.28668	1.1005	0.942809	0.788811	1.05409			0(OP50)		3	0.816497
														0		10.2727	0.843274
		-2.39394		0.705357		-0.258427		-0.671642		0.410714				6-OHDA(OP50)		10.1818	0.632456
						-0.258427		-0.671642		-1				6-OHDA		11.1818	0.737865
						0.794643		0.598214		0.5				100(OP50)		8.09091	1.13529
														100		10.9091	1.28668
														150(OP50)		6.09091	1.1005
														150		11	0.942809
														200(OP50)		5.09091	0.788811
														200		10.9091	1.05409

## Sheet: TJ356 NUCLEAR LOC
TJ356 NUCLEAR LOCALIZATION
	C	100	150	200
	6.31	7.91	9.04	12.738
	6.701	7.961	9.561	13.81
	6.943	8.63	9.03	12.89
	6.841	7.951	8.961	13.6
	6.242	7.03	8.93	12.95
	6.376	7.951	9.015	12.86
	6.147	7.571	9.67	12.79
	6.68	8.56	9.061	12.95
	6.951	7.217	10.31	12.591
	7.163	7.691	10.07	12.96
	6.961	8.061	9.56	12.841
	7.051	7.61	9.542	12.791
	6.05	7.94	9.561	13.061
	6.631	8.06	9.641	12.084
	6.14	7.17	9.561	12.95
	6.4	7.06	9.061	12.901
	6.491	7.491	9.96	12.96
	6.005	7.531	9.6	12.79
	6.741	7.02	9.591	12.061
	6.171	7.18	9.51	12.67
	6.374	7.51	9.015	12.907
	6.358	7.49	9.59	12.295
	6.841	7.59	9.541	12.87
	6.237	7.5	9.6	12.75
	6.353	7.71	9.51	12.94
	6.09	8.51	9.59	12.503
	6.931	6.964	9.542	12.69					o	6.53679	0.34017
	6.851	7.81	9.51	12.961					100	7.64414	0.466874
	6.53679	7.001	9.05	12.93					150	9.45459	0.34603
Average	6.53679	7.64414	9.45459	12.8308					200	12.8308
stdev	0.34017	0.466874	0.34603	0.348621
		0.144863	0.308612	0.490541
							N=30

## Sheet: SOD3(CF15530
SOD-3(CF1553)
	C	100	150	200
	14.89	15.67	17.9	18.91
	14.901	15.73	18.104	19.08
	14.89	16.709	18.931	18.9
	14.371	15.67	17.963	19.68
	15.051	15.95	17.89	19.95
	15.67	15.53	17.891	19.274
	14.67	15.91	17.89	18.91
	14.56	15.89	17.481	19.68
	14.951	16.67	17.831	19.93
	14.71	16.48	17.961	19.69
	14.051	16.98	17.731	19.57
	14.457	17.06	17.941	18.8
	14.769	17.615	17.891	18.59
	14.724	16.071	18.073	18.6
	14.51	15.67	17.128	19.58
	14.61	15.9	18.803	19.39
	14.73	15.84	18.931	19.53
	14.79	15.93	18.68	18.95
	14.58	15.09	18.74	18.58
	14.58	16.9	18.62	18.95
	14.93	16.59	18.69	19.59
	14.01	17.95	18.758	19.42
	14.73	16.06	17.89	18.79
	14.83	16.9	17.71	18.753					0	14.6859	0.329992
	14.07	17.09	17.04	18.53					100	16.3971	0.717334
	14.63	17.59	17.93	19.07					150	18.0403	0.544477
	14.93	16.95	17.06	18.97					200	19.1909	0.439505
	14.61	16.725	17.67	19.678
AVERAGE	14.6859	16.3971	18.0403	19.1909
	0.329992	0.717334	0.544477	0.439505
		0.104363	0.185939	0.234747		N=30

## Sheet: BZ555
BZ555 0,100,150.200
		C	6-OHD	100	150	200
		19.01	11.41	12.143	15.706	15.991
		20.001	10.61	12.906	14.686	15.03
		21.31	11.61	11.91	14.991	15.71
		21.091	11.61	12.91	15.194	16.91
		20.99	10.03	11.891	14.991	61.067
		20.561	10.31	12.031	15.511	16.601
		21.01	10.62	12.31	15.091	15.99
		20.781	9.991	11.669	51.991	16.95
		19.991	11.05	13.01	15.93	16.93
		21	11.53	12.931	14.021	16.41
		21.091	10.69	13.041	14.04	16.994
		20.911	9.951	12.46	15.801	15.99
		21.01	10.31	12.061	14.701	16.972
		20.926	11.41	11.931	15	16.994
		20.431	9.579	12.571	14.005	16.851
		21.01	10.71	11.03	14.53	16.847
		21.91	10.74	11.661	14.3	16.953
		20.901	11	12.931	14	16.953
		21.341	10.92	12.701	15.001	15.95			0	20.9179	0.571492
		21.081	11.06	13.071	15.051	16.941			6-OHDA	10.8109	0.527018
		20.901	10.51	13.481	15.172	16.407			100	12.5432	0.622416
		20.691	10.879	12.953	15.06	15.951			150	16.1646	0.747
		21	11.42	13.701	14.53	16.79			200	18.1084	0.843599
		21.91	10.91	12.781	14.41	16.391
		21.071	10.731	13.031	14.061	16.961
		21.13	11.041	12.941	14.07	15.959
		20.99	10.903	12.061	15.991	16.803
		21.651	11.17	13.091	14.773	16.738
	Average	20.9179	10.8109	12.5432	16.1646	18.1084
	stdev	0.571492	0.527018	0.622416	0.747	0.843599		%increase as compared to 6-ohda		N=30
			-0.93489	0.138106	0.331198	0.402989

## Sheet: OW13
OW13 0,100,150 and 200 final
		control	100	150	200
		21.78	14.319	9.736	4.906
		23.05	13.98	9.01	5.001
		22.807	14	9.9	5.901
		22.003	13.63	10	5.112
		21.89	13.353	9.41	6.003
		22.09	15.299	9.11	4.991
		23.03	14.96	10.01	6.001
		22.98	15.43	9.07	4.899
		23.09	14.43	9	5.001
		22.04	14.82	9.05	5.794
		21.98	13.41	9.31	6.031
		23	15.04	9.001	5.014
		22.9	14.502	9.83	5.941
		21.37	14.96	10.21	4.691
		22.91	15	10	4.994
		21.869	14.76	10.709	5.05
		22.03	14.06	9.331	5.371
		23	14.815	9.07	4.931
		22.98	15.98	9	4.658
		23.02	13.368	9.17	5.16					0	22.3429	0.694975
		21.53	14.65	8.98	4.635					100	14.5711	0.653397
		22	15.007	9.11	5.17					150	9.32307	0.537461
		22.96	14.92	8.991	4.971					200	5.24971	0.528281
		21.731	14.07	9.04	5.703
		20.907	15.15	8.903	5.937
		21.04	14.72	9.041	6.014
		23.36	15.047	8.961	4.051
		22.254	14.31	8.0931	5.061
	average	22.3429	14.5711	9.32307	5.24971
	STDEV	0.694975	0.653397	0.537461	0.528281
			-0.533373	-0.562904	-0.77592
